# Supplementary material for: Effect of Fatty Acid Polyunsaturation on Synthesis and Properties of Emulsion Polymers Based on Plant Oil-Based Acrylic Monomers
Source: Molecules. 2022 Jan 29;27(3):932. doi: 10.3390/molecules27030932 (PMC8839316; doi:10.3390/molecules27030932)
Supplement: Supplementary file 1 [file molecules-27-00932-s001.zip]

Archive with 1 entries (1 files):
- molecules-1534123-supplementary.pdf
